# Supplementary material for: Community-for-Care: An Integrated Response to Informal Post-Caregivers
Source: Healthcare (Basel). 2025 Dec 18;13(24):3318. doi: 10.3390/healthcare13243318 (PMC12733144; doi:10.3390/healthcare13243318)
Supplement: Supplementary file 1 [file healthcare-13-03318-s001.zip]

Archive with 1 entries (1 files):
- healthcare-4007934-supplementary.pdf
